# Supplementary material for: Efficacy of Bone Marrow-Derived Stem Cells on Non-Ischemic Cardiomyopathy: A Systematic Review and Meta-Analysis of Randomized Controlled Trials
Source: J Clin Med. 2025 Oct 27;14(21):7610. doi: 10.3390/jcm14217610 (PMC12608168; doi:10.3390/jcm14217610)
Supplement: Supplementary file 1 [file jcm-14-07610-s001.zip]

Archive with 1 entries (1 files):
- jcm-3893025-supplementary.pdf
